# Supplementary material for: Automated Detection of Endometrial Polyps from Hysteroscopic Videos Using Deep Learning
Source: Diagnostics (Basel). 2023 Apr 13;13(8):1409. doi: 10.3390/diagnostics13081409 (PMC10137953; doi:10.3390/diagnostics13081409)
Supplement: Supplementary file 1 [file diagnostics-13-01409-s001.zip]

Archive with 1 entries (1 files):
- diagnostics-2271916-supplementary.mp4
